# Supplementary material for: Youth-to-senior transition in women’s and girls’ football: Towards a better understanding of relative age effects and gender-specific considerations
Source: PLoS One. 2023 May 4;18(5):e0283781. doi: 10.1371/journal.pone.0283781 (PMC10159103; doi:10.1371/journal.pone.0283781)
Supplement: S1 Data — (CSV) [file pone.0283781.s002.csv]

MONTH OF BIRTH	RUOLO	CATEGORY
1	D	U17
2	C	U17
3	C	U17
4	D	U17
5	A	U17
7	C	U17
7	C	U17
7	C	U17
9	D	U17
12	D	U17
12	C	U17
1	A	U17
1	A	U17
1	C	U17
1	A	U17
2	D	U17
3	C	U17
3	C	U17
3	C	U17
3	D	U17
4	A	U17
4	A	U17
5	C	U17
5	D	U17
8	P	U17
9	A	U17
9	P	U17
11	D	U17
12	P	U17
12	D	U17
1	D	U17
2	A	U17
3	C	U17
3	D	U17
3	P	U17
3	C	U17
3	D	U17
3	D	U17
3	D	U17
3	A	U17
4	D	U17
4	C	U17
7	C	U17
9	A	U17
12	C	U17
1	P	U17
2	D	U17
4	D	U17
4	P	U17
5	D	U17
5	A	U17
6	D	U17
6	C	U17
6	C	U17
6	C	U17
7	C	U17
7	A	U17
7	P	U17
8	C	U17
8	C	U17
8	C	U17
8	A	U17
12	A	U17
1	P	U17
1	C	U17
1	C	U17
2	D	U17
2	D	U17
2	D	U17
3	C	U17
3	D	U17
5	C	U17
5	A	U17
5	C	U17
5	D	U17
7	C	U17
7	C	U17
8	C	U17
10	C	U17
11		U17
11	D	U17
1	D	U17
1	C	U17
1	A	U17
2	A	U17
2	C	U17
2	A	U17
2	D	U17
3	C	U17
3	C	U17
4	D	U17
4	D	U17
5	A	U17
5	C	U17
6	P	U17
6	C	U17
7	P	U17
9	D	U17
10	D	U17
10	P	U17
10	C	U17
12	D	U17
1	A	U17
1	P	U17
1	P	U17
2	C	U17
3	A	U17
3	D	U17
3	C	U17
4	D	U17
4	C	U17
5		U17
5	D	U17
5	D	U17
7	D	U17
9	C	U17
9	P	U17
10		U17
10	C	U17
11	A	U17
12	D	U17
1	C	U17
1	C	U17
1	A	U17
1	D	U17
1	C	U17
1	C	U17
1	A	U17
2	C	U17
2	D	U17
3	P	U17
3		U17
3	D	U17
3	A	U17
4	D	U17
4	A	U17
5	C	U17
6	C	U17
6	A	U17
7	C	U17
7		U17
7		U17
7	A	U17
9	P	U17
9	A	U17
9	C	U17
10	A	U17
10	C	U17
10	A	U17
10	P	U17
10	D	U17
11	D	U17
1	D	U17
1		U17
1	P	U17
1	D	U17
2	A	U17
4	C	U17
5	D	U17
5	D	U17
6	D	U17
7	C	U17
7	A	U17
8	A	U17
8	C	U17
10	P	U17
10	C	U17
11	A	U17
12	D	U17
12	A	U17
12		U17
12	C	U17
1	D	U17
1	C	U17
2	C	U17
2	A	U17
2	C	U17
2	P	U17
2	C	U17
3	C	U17
3	C	U17
4	A	U17
4	A	U17
5	D	U17
5	P	U17
5	A	U17
5	D	U17
6	C	U17
6	D	U17
7	D	U17
8	C	U17
9	P	U17
10	C	U17
11	A	U17
11	D	U17
12	A	U17
12	A	U17
12	D	U17
1	C	U17
1	D	U17
1	A	U17
2	A	U17
3	C	U17
3	D	U17
3	C	U17
3	P	U17
3	D	U17
4	D	U17
4	D	U17
4	C	U17
4	D	U17
5	C	U17
6	P	U17
6	D	U17
7	C	U17
7	A	U17
7	A	U17
7	D	U17
8	P	U17
8	D	U17
9	A	U17
9	C	U17
9	A	U17
9	D	U17
10	C	U17
10	C	U17
10	A	U17
11	C	U17
1	P	U17
1	C	U17
1	D	U17
1	D	U17
1	C	U17
2	C	U17
2	C	U17
2	A	U17
2	D	U17
3	C	U17
3	C	U17
3	P	U17
4	D	U17
4	A	U17
5	D	U17
5	C	U17
5	C	U17
5	A	U17
7	D	U17
7	A	U17
8	D	U17
8	A	U17
8	A	U17
9	C	U17
9	A	U17
10	C	U17
10	D	U17
11	C	U17
11	D	U17
12	P	U17
1	C	U17
1	D	U17
1	A	U17
2	C	U17
2	C	U17
2	C	U17
3	A	U17
3	D	U17
4	P	U17
4	A	U17
5	A	U17
5	D	U17
5	A	U17
5	P	U17
6	D	U17
6	D	U17
7	D	U17
7	D	U17
8	A	U17
9	C	U17
9	A	U17
10	C	U17
10	D	U17
11	C	U17
11	P	U17
1	C	U17
1	C	U17
1	D	U17
2	A	U17
2	C	U17
3	D	U17
3	A	U17
3	A	U17
3	A	U17
3	D	U17
5	A	U17
5	D	U17
5	D	U17
5	P	U17
6	P	U17
6	D	U17
7	C	U17
8	C	U17
8	C	U17
8	D	U17
8	C	U17
9	P	U17
9	D	U17
1	D	U17
1	C	U17
1	A	U17
1	D	U17
1	D	U17
2	D	U17
3	D	U17
3	C	U17
5	C	U17
5	A	U17
6	D	U17
6	A	U17
7	C	U17
8	D	U17
9	A	U17
10	A	U17
10	A	U17
11	D	U17
12	A	U17
1	P	U17
1	D	U17
1	D	U17
1	C	U17
1	A	U17
2	P	U17
2	A	U17
3	C	U17
3	A	U17
4	C	U17
4	D	U17
4	D	U17
5	C	U17
6	D	U17
6	D	U17
7	P	U17
7	C	U17
7	D	U17
8	D	U17
8	D	U17
8	A	U17
10	A	U17
11	A	U17
12	D	U17
12	C	U17
2	P	U17
4	A	U17
6	C	U17
7	D	U17
9	A	U17
10	C	U17
1	D	U17
1	A	U17
1	D	U17
1	C	U17
1	A	U17
1	D	U17
2	D	U17
2	D	U17
2	D	U17
2	D	U17
2	P	U17
2	C	U17
3	A	U17
3	D	U17
4	C	U17
4	P	U17
5	D	U17
5	D	U17
6	C	U17
6	C	U17
6	D	U17
7	C	U17
7	A	U17
7	C	U17
8	P	U17
8	C	U17
9	A	U17
10	A	U17
10	C	U17
12	A	U17
12	A	U17
1	P	U17
1	C	U17
2	A	U17
2	D	U17
2	C	U17
4	C	U17
4	P	U17
4	A	U17
5	C	U17
5	D	U17
5	D	U17
6	D	U17
6	D	U17
6	D	U17
6	C	U17
7	C	U17
7	A	U17
7	P	U17
7	D	U17
8	A	U17
8	C	U17
9	C	U17
9	P	U17
10	D	U17
10	C	U17
11	C	U17
12	A	U17
12	C	U17
11	A	U17
3	D	U19
4	A	U19
7	C	U19
8	P	U19
10	A	U19
10	A	U19
11	D	U19
11	D	U19
2	C	U19
4	A	U19
4	P	U19
9	C	U19
9	C	U19
10	D	U19
11	D	U19
3	C	U19
4	C	U19
6	C	U19
7	C	U19
1	C	U19
4	A	U19
5	C	U19
9	P	U19
12	P	U19
3	C	U19
3	D	U19
3	C	U19
3	D	U19
4	C	U19
7	C	U19
12	C	U19
1	C	U19
2	D	U19
4	D	U19
4	P	U19
5	D	U19
5	C	U19
6	C	U19
10	P	U19
12	A	U19
1	P	U19
1	C	U19
1	C	U19
2	D	U19
2	D	U19
3	D	U19
5	C	U19
5	D	U19
5	A	U19
5	D	U19
9	C	U19
10		U19
12	C	U19
12	C	U19
1	D	U19
1	A	U19
2	A	U19
2	C	U19
2	A	U19
3	C	U19
4	D	U19
5	A	U19
5	C	U19
6	P	U19
6	C	U19
7	P	U19
7	A	U19
10	D	U19
12	D	U19
1	A	U19
1	P	U19
2	C	U19
3	A	U19
3	D	U19
3	C	U19
4	D	U19
4	C	U19
1	C	U19
1	D	U19
2	D	U19
2	A	U19
3	P	U19
4	A	U19
4	P	U19
6	C	U19
7	C	U19
7	C	U19
7	A	U19
8	C	U19
8	D	U19
9	P	U19
9	D	U19
10	P	U19
10	D	U19
11	D	U19
1	D	U19
2	A	U19
5	D	U19
7	C	U19
7	A	U19
8	C	U19
10	P	U19
10	C	U19
11	A	U19
12	D	U19
12	A	U19
12	C	U19
1	C	U19
2	C	U19
2	P	U19
2	P	U19
2	P	U19
2	C	U19
4	A	U19
4	A	U19
4	A	U19
5	D	U19
5	P	U19
5	A	U19
5	D	U19
7	D	U19
7	D	U19
8	C	U19
9	C	U19
11	A	U19
11	D	U19
12	D	U19
1	D	U19
1	A	U19
2	A	U19
2	D	U19
3	D	U19
3	P	U19
4	D	U19
4	D	U19
4	C	U19
5	C	U19
7	C	U19
7	A	U19
7	A	U19
7	D	U19
9	D	U19
9	A	U19
10	P	U19
10	C	U19
11	C	U19
1	D	U19
2	A	U19
2	D	U19
3	C	U19
5	D	U19
7	A	U19
7	D	U19
7	A	U19
7	A	U19
8	A	U19
9	C	U19
9	A	U19
10	C	U19
11	C	U19
11	D	U19
12	C	U19
12	P	U19
1	C	U19
1	D	U19
1	A	U19
2	C	U19
2	A	U19
2	C	U19
2	A	U19
2	C	U19
3	A	U19
4	A	U19
5	D	U19
5	P	U19
6	D	U19
7	D	U19
8	A	U19
9	C	U19
9	A	U19
10	D	U19
11	C	U19
11	P	U19
1	D	U19
1	C	U19
2	A	U19
3	D	U19
3	A	U19
3	A	U19
3	D	U19
4	C	U19
5	D	U19
6	A	U19
6	A	U19
6	P	U19
6	D	U19
7	C	U19
7	D	U19
8	C	U19
8	C	U19
9	D	U19
10	D	U19
11	A	U19
12	A	U19
1	C	U19
1	A	U19
1	D	U19
2	D	U19
3	D	U19
3	C	U19
6	D	U19
8	D	U19
9	A	U19
10	A	U19
11	D	U19
1	P	U19
1	C	U19
2	P	U19
3	A	U19
4	C	U19
5	C	U19
6	D	U19
6	D	U19
7	P	U19
7	C	U19
7	D	U19
8	D	U19
8	D	U19
8	D	U19
8	A	U19
10	A	U19
11	C	U19
11	A	U19
11	A	U19
12	D	U19
1	C	U19
1	C	U19
2	P	U19
3	A	U19
3	D	U19
4	A	U19
4	P	U19
5	A	U19
6	A	U19
6	A	U19
6	C	U19
7	D	U19
7	D	U19
8	D	U19
9	A	U19
10	C	U19
10	C	U19
10	C	U19
10	D	U19
12	C	U19
1	C	U19
1	A	U19
1	D	U19
2	A	U19
3	D	U19
4	C	U19
4	P	U19
6	D	U19
9	P	U19
10	A	U19
2	P	SENIOR
5	P	SENIOR
5	C	SENIOR
6	A	SENIOR
8	P	SENIOR
7	D	SENIOR
10	A	SENIOR
11	D	SENIOR
4	A	SENIOR
4	P	SENIOR
5	C	SENIOR
10	D	SENIOR
10	D	SENIOR
2	A	SENIOR
3	D	SENIOR
5	A	SENIOR
6	C	SENIOR
12	A	SENIOR
1	C	SENIOR
1	D	SENIOR
3	D	SENIOR
8	D	SENIOR
12	P	SENIOR
3	D	SENIOR
4	P	SENIOR
4	C	SENIOR
10	C	SENIOR
12	C	SENIOR
4	D	SENIOR
4	P	SENIOR
5	D	SENIOR
6	C	SENIOR
6	C	SENIOR
9	A	SENIOR
12	A	SENIOR
5	C	SENIOR
5	D	SENIOR
5	A	SENIOR
7	C	SENIOR
2	A	SENIOR
5	C	SENIOR
6	P	SENIOR
6	C	SENIOR
12	D	SENIOR
1	A	SENIOR
3	A	SENIOR
4	D	SENIOR
10	P	SENIOR
12	D	SENIOR
7	C	SENIOR
11	D	SENIOR
2	A	SENIOR
4	D	SENIOR
8	C	SENIOR
9	C	SENIOR
10	P	SENIOR
12	A	SENIOR
1	C	SENIOR
2	P	SENIOR
2	C	SENIOR
4	A	SENIOR
5	D	SENIOR
6	D	SENIOR
8	C	SENIOR
11	A	SENIOR
11	C	SENIOR
1	D	SENIOR
3	D	SENIOR
3	C	SENIOR
5	C	SENIOR
7	A	SENIOR
10	C	SENIOR
2	D	SENIOR
7	A	SENIOR
7	A	SENIOR
9	A	SENIOR
11	C	SENIOR
11	D	SENIOR
12	C	SENIOR
1	D	SENIOR
2	C	SENIOR
2	C	SENIOR
5	D	SENIOR
7	D	SENIOR
8	A	SENIOR
11	P	SENIOR
2	A	SENIOR
6	A	SENIOR
8	C	SENIOR
12	C	SENIOR
2	D	SENIOR
3	C	SENIOR
10	A	SENIOR
