# Supplementary material for: Youth-to-senior transition in women’s and girls’ football: Towards a better understanding of relative age effects and gender-specific considerations
Source: PLoS One. 2023 May 4;18(5):e0283781. doi: 10.1371/journal.pone.0283781 (PMC10159103; doi:10.1371/journal.pone.0283781)
Supplement: S1 Text — (TXT) [file pone.0283781.s003.txt]

COGNOME NOME	DATA	RUOLO	CATEGORY
DALL'OLMO LUCIA	17/01/1988	D	U17
DAVOLI SARA	18/02/1988	C	U17
GORI OLGA	13/03/1988	C	U17
ROSSI ERICA	03/04/1988	D	U17
MAURO ILARIA	22/05/1988	A	U17
PIVA SILVIA	04/07/1988	C	U17
BERTINI GLORIA	30/07/1988	C	U17
BRASSINI FRANCESCA	30/07/1988	C	U17
CANTORO VERONICA	08/09/1988	D	U17
RAVVOLGI MILENA	03/12/1988	D	U17
DE BACCO CATERINA	21/12/1988	C	U17
MORTOLINI MARTINA	01/01/1989	A	U17
SAGONE ROBERTA	05/01/1989	A	U17
RODELLA MICHELA	08/01/1989	C	U17
SCARPELLINI ANDREA	19/01/1989	A	U17
MAZZONI ILARIA	04/02/1989	D	U17
NENCIONI ALESSANDRA	03/03/1989	C	U17
PERETTO MARTA	11/03/1989	C	U17
BERTI GABRIELLA	18/03/1989	C	U17
GAMA SARA	27/03/1989	D	U17
VINCI VERONICA	13/04/1989	A	U17
IRMICI AUSILIA	27/04/1989	A	U17
BARRECA ALESSANDRA	17/05/1989	C	U17
ZACCARIA GIULIA	26/05/1989	D	U17
LEONI ILARIA	02/08/1989	P	U17
ERNANDEZ SANDRA	16/09/1989	A	U17
BUIATTI ELEONORA	21/09/1989	P	U17
CARAI CLAUDIA	19/11/1989	D	U17
PENZO SARA	16/12/1989	P	U17
VETTORETTI JESSICA	25/12/1989	D	U17
MURA LETIZIA	06/01/1990	D	U17
RIZZATELLO PAOLA	22/02/1990	A	U17
CRESPI DILETTA	03/03/1990	C	U17
ZANOLETTI STEFANIA	04/03/1990	D	U17
BEGNONI ELISA	15/03/1990	P	U17
GUELI PAMELA	16/03/1990	C	U17
ALLENA JESSICA	21/03/1990	D	U17
SCHIAVO GIUDITTA	21/03/1990	D	U17
MONTANARI SILVIA	23/03/1990	D	U17
PROST ELEONORA	30/03/1990	A	U17
COLUCCIO FRANCESCA	01/04/1990	D	U17
GIRELLI CRISTIANA	23/04/1990	C	U17
PISANO SILVIA	27/07/1990	C	U17
DE LUCA SILVIA	06/09/1990	A	U17
PARISI ALICE	11/12/1990	C	U17
SOMETTI CLAUDIA	18/01/1991	P	U17
BUSSU ELEONORA	01/02/1991	D	U17
SAMPIETRO FRANCESCA	12/04/1991	D	U17
SCHROFFENEGGER KATIA	28/04/1991	P	U17
BARTOLI ELISA	07/05/1991	D	U17
TREZZI CHANTAL	27/05/1991	A	U17
VAROTTO IRENE	07/06/1991	D	U17
BONANSEA BARBARA	13/06/1991	C	U17
ANDREASI ILARIA	15/06/1991	C	U17
MELATO ALESSIA	16/06/1991	C	U17
GIOVANNETTI GIORGIA	09/07/1991	C	U17
PROFUMO MICOLE	09/07/1991	A	U17
RAZZOLI ROBERTA	27/07/1991	P	U17
FODOR MARGOT	16/08/1991	C	U17
DI CAMILLO GIULIA	24/08/1991	C	U17
BECCI VERONICA	30/08/1991	C	U17
VITALE ROSSELLA	31/08/1991	A	U17
BONETTI TATIANA	15/12/1991	A	U17
VALZOLGHER CHIARA	08/01/1992	P	U17
BORTOT LUDOVICA	13/01/1992	C	U17
FERRETTI MARA	16/01/1992	C	U17
GALBIATI ELISA	14/02/1992	D	U17
DE ANGELIS BENEDETTA	15/02/1992	D	U17
RANIERI SARA	26/02/1992	D	U17
USENICH LUISA	03/03/1992	C	U17
VITALE FRANCESCA	28/03/1992	D	U17
ROSUCCI MARTINA	09/05/1992	C	U17
PRINCIPI AZZURRA	13/05/1992	A	U17
MAIR KARIN	29/05/1992	C	U17
TAGINI FRANCESCA	29/05/1992	D	U17
SPANU MORENA	23/07/1992	C	U17
PFOESTEL KATERINA	29/07/1992	C	U17
BENEDETTI CLAUDIA	03/08/1992	C	U17
BORDELLINI MARTINA	15/10/1992	C	U17
PIVIDORI FRANCESCA	07/11/1992		U17
CEREDA LIDIA	13/11/1992	D	U17
OLIVIERO GIADA	02/01/1993	D	U17
LEONCINI SILVIA	12/01/1993	C	U17
MORETTI ERIKA	27/01/1993	A	U17
PIAI NATASHA	02/02/1993	A	U17
LECCE ELISA	03/02/1993	C	U17
MASON MARTA	10/02/1993	A	U17
LONATI ERICA	12/02/1993	D	U17
FRIGERIO CHIARA	02/03/1993	C	U17
PEDERZOLI ELEONORA	12/03/1993	C	U17
MAZZOLA ALICE	10/04/1993	D	U17
VENTURINI ALESSIA	11/04/1993	D	U17
COPPOLA KATIA	05/05/1993	A	U17
DI CRISCIO FEDERICA	12/05/1993	C	U17
GIULIANI LAURA	05/06/1993	P	U17
ALBORGHETTI LISA	19/06/1993	C	U17
CASAROLI VALENTINA	09/07/1993	P	U17
RIZZON GIULIA	24/09/1993	D	U17
PEDRETTI VALENTINA	05/10/1993	D	U17
RIZZO ALESSIA	06/10/1993	P	U17
AMBROSETTI GIULIA	17/10/1993	C	U17
SALVAI CECILIA	02/12/1993	D	U17
GIACINTI VALENTINA	02/01/1994	A	U17
BONETTO LUCIA	03/01/1994	P	U17
POLITO ESPERANSA	14/01/1994	P	U17
SPAZZOLI LARA	02/02/1994	C	U17
PUGNALI LUISA	20/03/1994	A	U17
BERTELLE GIADA	28/03/1994	D	U17
RE CECILIA	28/03/1994	C	U17
LINARI ELENA	15/04/1994	D	U17
MOSCIA CARLOTTA	28/04/1994	C	U17
PRATI ELISA	03/05/1994		U17
DI MARINO PAOLA	04/05/1994	D	U17
GAMBAROTTA MARGOT	27/05/1994	D	U17
BELFANTI VERONICA	27/07/1994	D	U17
CALVO ANNALISA	21/09/1994	C	U17
GELOSA GLORIA	29/09/1994	P	U17
DEL VECCHIO AURELIA	09/10/1994		U17
ROVERSI PAOLA	11/10/1994	C	U17
BIASOTTO EVA	13/11/1994	A	U17
SPINELLI GIORGIA	12/12/1994	D	U17
FERRATI ARIANNA	03/01/1995	C	U17
TUDISCO GIORGIA	11/01/1995	C	U17
CANEO ZOE	23/01/1995	A	U17
MALATESTA MATILDE	25/01/1995	D	U17
VULLO MELANIA	25/01/1995	C	U17
RIGON ILARIA	26/01/1995	C	U17
LOSETO LAURA	27/01/1995	A	U17
TOPAZIO DILETTA	03/02/1995	C	U17
CANNONE CAROLINA	21/02/1995	D	U17
MELIS MANUELA	12/03/1995	P	U17
PIERI SARA	12/03/1995		U17
PIAZZA MARTINA	20/03/1995	D	U17
TORTAROLO GIULIA	30/03/1995	A	U17
FERRETTI ALESSANDRA	06/04/1995	D	U17
MONTECUCCO ARIANNA	09/04/1995	A	U17
BATTOCCHIO MARTINA	24/05/1995	C	U17
PAGANOTTI ELISA	13/06/1995	C	U17
ASSONI MARA	27/06/1995	A	U17
EUSEBIO CHIARA	04/07/1995	C	U17
FERRONI ILARIA	09/07/1995		U17
SOMASCHINI ARIANNA	18/07/1995		U17
CAMILLI JENNY	30/07/1995	A	U17
ALIQUO'MARINA	04/09/1995	P	U17
GELMETTI MARTINA	19/09/1995	A	U17
MASCIAGA GRETA	26/09/1995	C	U17
DUBBIOSO LAURA	02/10/1995	A	U17
ACCORONI MARIANA	03/10/1995	C	U17
BARBIERI RAFFAELLA	07/10/1995	A	U17
SALVI MARGHERITA	17/10/1995	P	U17
ROSSO ELEONORA	23/10/1995	D	U17
PIACEZZI ELEONORA	09/11/1995	D	U17
COSI CAROLINA	03/01/1996	D	U17
LONGOBARDO ROBERTA	08/01/1996		U17
CAZZARO GLORIA	27/01/1996	P	U17
BLASONI FRANCESCA	31/01/1996	D	U17
GOLDONI ELEONORA	16/02/1996	A	U17
NOBILE FRANCESCA	12/04/1996	C	U17
TECI LAURA	01/05/1996	D	U17
CORSIANI MICOL	26/05/1996	D	U17
PARLAGRECO MARTINA	13/06/1996	D	U17
TARDINI SARA	08/07/1996	C	U17
MONTERUBBIANO VALERIA	27/07/1996	A	U17
IENOPOLI SARA	15/08/1996	A	U17
MELE ELISA	24/08/1996	C	U17
GUIDI EMMA	04/10/1996	P	U17
DI LASCIO ERIKA	15/10/1996	C	U17
PITTACCIO FRANCESCA	10/11/1996	A	U17
POCHERO AMBRA	10/12/1996	D	U17
GALLI AURORA	13/12/1996	A	U17
PICCINNI JESSICA	22/12/1996		U17
CUNSOLO ELEONORA	27/12/1996	C	U17
NOZZI MELISSA	14/01/1997	D	U17
BERGAMASCHI VALENTINA	22/01/1997	C	U17
ABATI BEATRICE	06/02/1997	C	U17
CECCARELLI MARTINA	06/02/1997	A	U17
LO RUSSO GIULIA	07/02/1997	C	U17
DURANTE FRANCESCA	12/02/1997	P	U17
SIMONETTI FLAMINIA	17/02/1997	C	U17
BALDO CARLOTTA	20/03/1997	C	U17
CORRADINI MARTINA	26/03/1997	C	U17
RAZZOLINI COSTANZA	13/04/1997	A	U17
VIGILUCCI VALERY	15/04/1997	A	U17
BOATTIN LISA	03/05/1997	D	U17
TONIOLO ILARIA	09/05/1997	P	U17
GARAVELLI NICOLE	20/05/1997	A	U17
VERGANI MARTA	20/05/1997	D	U17
MANZON FRANCESCA	23/06/1997	C	U17
PERUZZO LAURA	25/06/1997	D	U17
PERIN LAURA	15/07/1997	D	U17
GIUGLIANO MANUELA	18/08/1997	C	U17
CARTELLI CARLOTTA	18/09/1997	P	U17
LONGONI MARTA	16/10/1997	C	U17
PIEMONTE MARTINA	07/11/1997	A	U17
PISANI ELENA	12/11/1997	D	U17
ROGNONI ALESSIA	04/12/1997	A	U17
PALOMBI CLAUDIA	18/12/1997	A	U17
RIZZA FEDERICA	31/12/1997	D	U17
CUMERLATO MARTINA	14/01/1998	C	U17
TORTELLI ALICE	22/01/1998	D	U17
ZAZZERA DANILA	24/01/1998	A	U17
PEZZOTTA GIULIA	10/02/1998	A	U17
DEIDDA YLENIA	07/03/1998	C	U17
MARINELLI GLORIA	12/03/1998	D	U17
PANDINI MARTA	21/03/1998	C	U17
PIAZZA ALESSIA	23/03/1998	P	U17
MOROSIN GIADA	28/03/1998	D	U17
PERESSOTTI NICOLE	07/04/1998	D	U17
MELLA SARA	14/04/1998	D	U17
MORUCCI GIADA	23/04/1998	C	U17
ROSMINI MARTINA	30/04/1998	D	U17
SERTURINI ANNAMARIA	13/05/1998	C	U17
DALLA VIA ANNA	13/06/1998	P	U17
ZAMARRA SOFIA	29/06/1998	D	U17
BRUSTIA MARTINA	04/07/1998	C	U17
DEL STABILE SOFIA	23/07/1998	A	U17
LENZINI MARTINA	23/07/1998	A	U17
GHISI LAURA	25/07/1998	D	U17
FERIN SARA	09/08/1998	P	U17
BIAGI CECILIA	19/08/1998	D	U17
MANNO NOEMI	13/09/1998	A	U17
ANTOLINI MARYLIN	24/09/1998	C	U17
BARBINI GAIA	24/09/1998	A	U17
JOLY DALILA ALESSIA	27/09/1998	D	U17
FERRARA CLAUDIA	05/10/1998	C	U17
MASCARELLO MARTA	15/10/1998	C	U17
EDOCI ROBERTA ANNA	23/10/1998	A	U17
CAVICCHIA FEDERICA	08/11/1998	C	U17
PARNOFFI ALESSIA	02/01/1999	P	U17
ERLACHER VERENA	10/01/1999	C	U17
CECOTTI CHIARA	17/01/1999	D	U17
PAVANA CAMILLA	28/01/1999	D	U17
CARTA ISABELLA	31/01/1999	C	U17
BARBARESI FRANCESCA	12/02/1999	C	U17
DI GIAMMARINO VIRGINIA	21/02/1999	C	U17
KUENRATH MELANIE	23/02/1999	A	U17
MERLO BEATRICE	23/02/1999	D	U17
REGAZZOLI ALICE	15/03/1999	C	U17
STRISCIUGLIO LUCIA	15/03/1999	C	U17
CARPI MARTINA	17/03/1999	P	U17
WOJNAR SAMANTHA	14/04/1999	D	U17
CRAVERO JESSICA	19/04/1999	A	U17
LABATE CAMILLA	02/05/1999	D	U17
NERVI SOFIA	03/05/1999	C	U17
DELL'ERNIA GAIA	28/05/1999	C	U17
FUSETTI NICOLE	28/05/1999	A	U17
VERITTI FEDERICA	06/07/1999	D	U17
GLIONNA BENEDETTA	26/07/1999	A	U17
AMBROSI CATERINA	01/08/1999	D	U17
CASADIO LINDA	19/08/1999	A	U17
GENOVESE ELENA	20/08/1999	A	U17
SANTORO ERIKA	03/09/1999	C	U17
CANTORE SOFIA	30/09/1999	A	U17
BRIGNOLI BENEDETTA	04/10/1999	C	U17
ULIANA MARGHERITA	12/10/1999	D	U17
CARUSO ARIANNA	06/11/1999	C	U17
PETTENUZZO TECLA	30/11/1999	D	U17
LAURIA NICOLE	24/12/1999	P	U17
NICHELE ELENA	12/01/2000	C	U17
FILANGERI MARIA LUISA	28/01/2000	D	U17
CODA ANITA	29/01/2000	A	U17
BARDIN BIANCA	07/02/2000	C	U17
GREGGI GIADA	18/02/2000	C	U17
ORSI BENEDETTA	25/02/2000	C	U17
PORCARELLI MADDALENA	06/03/2000	A	U17
DE SANCTIS AURORA	21/03/2000	D	U17
BREVI NADIA	01/04/2000	P	U17
BALDI SARA	13/04/2000	A	U17
VISENTIN NOEMI	05/05/2000	A	U17
CAFFERATA FEDERICA	07/05/2000	D	U17
BENEDETTI VERONICA	08/05/2000	A	U17
CICCIOLI GLORIA	14/05/2000	P	U17
CRESPI ELENA	02/06/2000	D	U17
PANZERI VANESSA	22/06/2000	D	U17
SOFFIA ANGELICA	02/07/2000	D	U17
COSTANTINO GINEVRA	05/07/2000	D	U17
POLLI ELISA	27/08/2000	A	U17
PUGLISI VALENTINA	12/09/2000	C	U17
PARASCANDOLO ANGELICA	23/09/2000	A	U17
GIUBILATO MARGHERITA	12/10/2000	C	U17
MENEGHINI SOFIA	24/10/2000	D	U17
NISCHLER NADINE	08/11/2000	C	U17
APRILE ROBERTA	22/11/2000	P	U17
IMPREZZABILE FRANCESCA	17/01/2001	C	U17
MAGRI SERENA	19/01/2001	C	U17
LADU MARIA GRAZIA	24/01/2001	D	U17
BELLUCCI MELISSA	08/02/2001	A	U17
MOROSI GIULIA	22/02/2001	C	U17
DONDA ELISA	03/03/2001	D	U17
FRACAS TERESA	04/03/2001	A	U17
BRAGONZI ASIA	05/03/2001	A	U17
LANDA SERENA	29/03/2001	A	U17
RIPAMONTI CHIARA	31/03/2001	D	U17
TAMBORINI SARA	03/05/2001	A	U17
ORLANDO ANGELA	04/05/2001	D	U17
QUAZZICO FRANCESCA	07/05/2001	D	U17
PIAZZI IRENE	30/05/2001	P	U17
FORCINELLA CAMILLA	22/06/2001	P	U17
BOGLIONI PAOLA	28/06/2001	D	U17
FRACAROS CATERINA	04/07/2001	C	U17
TOMASELLI MARTINA	01/08/2001	C	U17
DE BIASE BENEDETTA	03/08/2001	C	U17
VIGLIUCCI CHIARA	11/08/2001	D	U17
MORREALE MARTA	29/08/2001	C	U17
PETTINARI GIULIA	03/09/2001	P	U17
MASU CARLOTTA	30/09/2001	D	U17
PIENZI CHIARA	02/01/2002	D	U17
CATELLI ANNA	06/01/2002	C	U17
ANGHILERI FEDERICA	12/01/2002	A	U17
PUCCI CHIARA	13/01/2002	D	U17
MELE CHIARA	23/01/2002	D	U17
ZANOLI MARTINA	27/02/2002	D	U17
CORRADO HEDEN	05/03/2002	D	U17
SILVIONI LUDOVICA	06/03/2002	C	U17
STELLA DEBORA	10/05/2002	C	U17
CARRAVETTA ELISA	24/05/2002	A	U17
DI BARI MARTINA	05/06/2002	D	U17
MICHELI CHIARA	26/06/2002	A	U17
BATTELANI VERONICA	23/07/2002	C	U17
GIORDANO MICHELA	29/08/2002	D	U17
CORTESI SERENA	27/09/2002	A	U17
DISTEFANO GAIA	01/10/2002	A	U17
CANCILLA CLARAANASTASIA	03/10/2002	A	U17
VERGANI BIANCA	01/11/2002	D	U17
TAMBURINI MARTINA	31/12/2002	A	U17
SOGGIU VALENTINA	01/01/2003	P	U17
CIOCCA SUSANNA	02/01/2003	D	U17
SASSI SARA	08/01/2003	D	U17
GIAI ALICE	09/01/2003	C	U17
MARENGONI ARIANNA	31/01/2003	A	U17
GILARDI ASTRID	19/02/2003	P	U17
COLOMBO VALENTINA	23/02/2003	A	U17
ABATE GIADA	06/03/2003	C	U17
MARIANI ELISA	29/03/2003	A	U17
MUSOLINO MARIA LETIZIA	11/04/2003	C	U17
PANETTA SOFIA	20/04/2003	D	U17
CAIAZZO SARA	22/04/2003	D	U17
DE PELLEGRINI ERIKA	25/05/2003	C	U17
PELLINGHELLI ALICE	17/06/2003	D	U17
ROBUSTELLINI CHIARA	30/06/2003	D	U17
BERETTA BEATRICE	01/07/2003	P	U17
GALLAZZI VALENTINA	16/07/2003	C	U17
SEVERINI EMMA	18/07/2003	D	U17
LARENZA ROSSELLA	06/08/2003	D	U17
BATTISTINI ELENA	10/08/2003	D	U17
BERTI ALICE ILARIA	31/08/2003	A	U17
ARCANGELI NICOLE	23/10/2003	A	U17
CORELLI ALICE	28/11/2003	A	U17
MASSIMINO MARIKA	05/12/2003	D	U17
BUONAMASSA FEDERICA	19/12/2003	C	U17
BEKA VERENA	06/02/2004	P	U17
LONATI GAIA	04/04/2004	A	U17
PAVAN MATILDE	12/06/2004	C	U17
PASSERI ANGELA	21/07/2004	D	U17
BECCARI CHIARA	27/09/2004	A	U17
FERRARA ANASTASIA	24/10/2004	C	U17
FANELLI ANTONIA	04/01/2005	D	U17
ZILLI ELISA	05/01/2005	A	U17
PASSERI NOEMI	11/01/2005	D	U17
SCHATZER EVA	16/01/2005	C	U17
BERVEGLIERI GIORGIA	17/01/2005	A	U17
PETRILLO MARY CLARE	26/01/2005	D	U17
SORELLI NADINE	02/02/2005	D	U17
GALASSI ANNA CHIARA	10/02/2005	D	U17
ZANINI PAOLA	14/02/2005	D	U17
ZAGHINI ALICE	20/02/2005	D	U17
ZAGHINI GIULIA	20/02/2005	P	U17
RENZOTTI MONICA	23/02/2005	C	U17
ZANNINI SOFIA	11/03/2005	A	U17
TOFFANO BEATRICE	21/03/2005	D	U17
CESARINI ERIN MARIA	01/04/2005	C	U17
BARTALINI VIOLA	28/04/2005	P	U17
PARENTI GAIA	02/05/2005	D	U17
PAPAPICCO PAOLA	25/05/2005	D	U17
TATEO GIORGIA	01/06/2005	C	U17
BARSALI IRENE	02/06/2005	C	U17
ZANNINI CAROLA	08/06/2005	D	U17
BOLDRINI SOFIA	05/07/2005	C	U17
BERNARDI VERONICA	10/07/2005	A	U17
CONGIA ANGELA	23/07/2005	C	U17
MARTINOLI ELETTRA	03/08/2005	P	U17
VERONESE ILARIA	31/08/2005	C	U17
COLOMBO ANDREA GAIA	23/09/2005	A	U17
MORETTI GINEVRA	06/10/2005	A	U17
MARCHETTI ALESSIA	07/10/2005	C	U17
BISON GIULIA	03/12/2005	A	U17
APRILE SOPHIE	27/12/2005	A	U17
DI NALLO ERICA	05/01/2006	P	U17
FADDA PAOLA	05/01/2006	C	U17
GIROTTO EMMA	02/02/2006	A	U17
RAZZA MARTA	05/02/2006	D	U17
DONOLATO VALENTINA	28/02/2006	C	U17
GALLINA ARIANNA	01/04/2006	C	U17
BELLI ELENA	10/04/2006	P	U17
LONGOBARDI ANNA	27/04/2006	A	U17
ROSSI LETIZIA	11/05/2006	C	U17
GALLO AZZURRA	20/05/2006	D	U17
GEMMI LEDA	25/05/2006	D	U17
LAZZERI NICOLE	03/06/2006	D	U17
BUFANO SILVIA	12/06/2006	D	U17
MUTTI VANESSA	12/06/2006	D	U17
SCIABICA MANUELA	19/06/2006	C	U17
TESTA SOFIA	05/07/2006	C	U17
TIRONI CAROLINA	19/07/2006	A	U17
TORNAGHI LAVINIA	22/07/2006	P	U17
COCINO MARTINA	27/07/2006	D	U17
ZAMBONI MARTA	05/08/2006	A	U17
CALEGARI BEATRICE	14/08/2006	C	U17
PIZZUTI ELENA CRISTINA	11/09/2006	C	U17
IANELLI NOEMI	28/09/2006	P	U17
DAVICO SIMONA	02/10/2006	D	U17
PELLEGRINO CIMO GIADA	07/10/2006	C	U17
DRAGONI GIULIA	07/11/2006	C	U17
BELLAGENTE GRETA	07/12/2006	A	U17
VIESTI MARTINA	31/12/2006	C	U17
SANTORO BENEDETTA	29/11/2007	A	U17
CASILE ROBERTA	20/03/1986	D	U19
RICCO AGNESE	20/04/1986	A	U19
RIBOLDI PENELOPE	02/07/1986	C	U19
BIANCHI PAOLA	29/08/1986	P	U19
COSTI FABIANA	06/10/1986	A	U19
VICCHIARELLO EVELYN	24/10/1986	A	U19
MARCHESI ARIANNA	01/11/1986	D	U19
MANIERI RAFFAELLA	21/11/1986	D	U19
DEL PRETE PRISCILLA	25/02/1987	C	U19
IANNELLA SANDY	06/04/1987	A	U19
GRITTI ALESSIA	24/04/1987	P	U19
BRUTTI VERONICA	11/09/1987	C	U19
RICCIARDI ADRIANA	17/09/1987	C	U19
GUAGNI ALIA	01/10/1987	D	U19
ROTA MARIANNA	29/11/1987	D	U19
GORI OLGA	13/03/1988	C	U19
CARRARO SILVIA	14/04/1988	C	U19
PINI CAROLINA	13/06/1988	C	U19
COLUCCINI MANUELA	03/07/1988	C	U19
RODELLA MICHELA	08/01/1989	C	U19
BONOMETTI CRISTINA	21/04/1989	A	U19
BARRECA ALESSANDRA	17/05/1989	C	U19
BUIATTI ELEONORA	21/09/1989	P	U19
PENZO SARA	16/12/1989	P	U19
CRESPI DILETTA	03/03/1990	C	U19
ZANOLETTI STEFANIA	04/03/1990	D	U19
GUELI PAMELA	16/03/1990	C	U19
SCHIAVO GIUDITTA	21/03/1990	D	U19
GIRELLI CRISTIANA	23/04/1990	C	U19
PISANO SILVIA	27/07/1990	C	U19
PARISI ALICE	11/12/1990	C	U19
LOTTO GIULIA	13/01/1991	C	U19
BUSSU ELEONORA	01/02/1991	D	U19
SAMPIETRO FRANCESCA	12/04/1991	D	U19
SCHROFFENEGGER KATIA	28/04/1991	P	U19
BARTOLI ELISA	07/05/1991	D	U19
MARCHESE SABRINA	26/05/1991	C	U19
BONANSEA BARBARA	13/06/1991	C	U19
RUSSO FEDERICA	01/10/1991	P	U19
BONETTI TATIANA	15/12/1991	A	U19
VALZOLGHER CHIARA	08/01/1992	P	U19
FERRETTI MARA	16/01/1992	C	U19
FRANCO MICHELA	27/01/1992	C	U19
FILIPPOZZI ROBERTA	10/02/1992	D	U19
DE ANGELIS BENEDETTA	15/02/1992	D	U19
VITALE FRANCESCA	28/03/1992	D	U19
ROSUCCI MARTINA	09/05/1992	C	U19
LEDRI MICHELA	12/05/1992	D	U19
PRINCIPI AZZURRA	13/05/1992	A	U19
TAGINI FRANCESCA	29/05/1992	D	U19
FERRANDI GIULIA	30/09/1992	C	U19
FIORI ROBERTA	18/10/1992		U19
MAURI CLAUDIA	18/12/1992	C	U19
ZULIANI MARIA	30/12/1992	C	U19
OLIVIERO GIADA	02/01/1993	D	U19
LUCIANI SOFIA	31/01/1993	A	U19
PIAI NATASHA	02/02/1993	A	U19
LECCE ELISA	03/02/1993	C	U19
MASON MARTA	10/02/1993	A	U19
PEDERZOLI ELEONORA	12/03/1993	C	U19
VENTURINI ALESSIA	11/04/1993	D	U19
COPPOLA KATIA	05/05/1993	A	U19
DI CRISCIO FEDERICA	12/05/1993	C	U19
GIULIANI LAURA	05/06/1993	P	U19
ALBORGHETTI LISA	19/06/1993	C	U19
CASAROLI VALENTINA	09/07/1993	P	U19
VERGALE SELENE	14/07/1993	A	U19
PEDRETTI VALENTINA	05/10/1993	D	U19
SALVAI CECILIA	02/12/1993	D	U19
GIACINTI VALENTINA	02/01/1994	A	U19
BONETTO LUCIA	03/01/1994	P	U19
CICCOTTI CLAUDIA	09/02/1994	C	U19
PUGNALI LUISA	20/03/1994	A	U19
BERTELLE GIADA	28/03/1994	D	U19
RE CECILIA	28/03/1994	C	U19
LINARI ELENA	15/04/1994	D	U19
MOSCIA CARLOTTA	28/04/1994	C	U19
FERRATI ARIANNA	03/01/1995	C	U19
TUDISCO GIORGIA	11/01/1995	D	U19
CANNONE CAROLINA	21/02/1995	D	U19
ZECCA MARIA	22/02/1995	A	U19
MELIS MANUELA	12/03/1995	P	U19
MONTECUCCO ARIANNA	09/04/1995	A	U19
OZIMO ARIANNA	12/04/1995	P	U19
PAGANOTTI ELISA	13/06/1995	C	U19
EUSEBIO CHIARA	04/07/1995	C	U19
SOMASCHINI ARIANNA	18/07/1995	C	U19
BORGHESI ILARIA	19/07/1995	A	U19
BRAYDA VERONIQUE	03/08/1995	C	U19
CENCIG ARIANNA	25/08/1995	D	U19
ALIQUO'MARINA	04/09/1995	P	U19
VIRGILI ELENA	14/09/1995	D	U19
SALVI MARGHERITA	17/10/1995	P	U19
ROSSO ELEONORA	23/10/1995	D	U19
PIACEZZI ELEONORA	09/11/1995	D	U19
COSI CAROLINA	03/01/1996	D	U19
GOLDONI ELEONORA	16/02/1996	A	U19
CORSIANI MICOL	26/05/1996	D	U19
TARDINI SARA	08/07/1996	C	U19
MONTERUBBIANO VALERIA	27/07/1996	A	U19
MELE ELISA	24/08/1996	C	U19
GUIDI EMMA	04/10/1996	P	U19
FILIPPI GIORGIA	28/10/1996	C	U19
PITTACCIO FRANCESCA	10/11/1996	A	U19
POCHERO AMBRA	10/12/1996	D	U19
GALLI AURORA	13/12/1996	A	U19
CUNSOLO ELEONORA	27/12/1996	C	U19
BERGAMASCHI VALENTINA	22/01/1997	C	U19
ABATI BEATRICE	06/02/1997	C	U19
FEDELE NOEMI	11/02/1997	P	U19
TAMPIERI AMANDA	11/02/1997	P	U19
DURANTE FRANCESCA	12/02/1997	P	U19
SIMONETTI FLAMINIA	17/02/1997	C	U19
RAZZOLINI COSTANZA	13/04/1997	A	U19
VIGILUCCI VALERY	15/04/1997	A	U19
MELLANO FRANCESCA	21/04/1997	A	U19
BOATTIN LISA	03/05/1997	D	U19
TONIOLO ILARIA	09/05/1997	P	U19
GARAVELLI NICOLE	20/05/1997	A	U19
VERGANI MARTA	20/05/1997	D	U19
PERIN LAURA	15/07/1997	D	U19
OLIVIERO ELISABETTA	18/07/1997	D	U19
GIUGLIANO MANUELA	18/08/1997	C	U19
PICCHI MIRIAM	29/09/1997	C	U19
PIEMONTE MARTINA	07/11/1997	A	U19
PISANI ELENA	12/11/1997	D	U19
RIZZA FEDERICA	31/12/1997	D	U19
TORTELLI ALICE	22/01/1998	D	U19
ZAZZERA DANILA	24/01/1998	A	U19
PEZZOTTA GIULIA	10/02/1998	A	U19
DRI ALESSANDRA	12/02/1998	D	U19
MARINELLI GLORIA	12/03/1998	D	U19
PIAZZA ALESSIA	23/03/1998	P	U19
PERESSOTTI NICOLE	07/04/1998	D	U19
MELLA SARA	14/04/1998	D	U19
MORUCCI GIADA	23/04/1998	C	U19
SERTURINI ANNAMARIA	13/05/1998	C	U19
BRUSTIA MARTINA	04/07/1998	C	U19
DEL STABILE SOFIA	23/07/1998	A	U19
LENZINI MARTINA	23/07/1998	A	U19
GHISI LAURA	25/07/1998	D	U19
ABRAMO MATILDA	17/09/1998	D	U19
BARBINI GAIA	24/09/1998	A	U19
CAPELLETTI ALESSIA	13/10/1998	P	U19
MASCARELLO MARTA	15/10/1998	C	U19
CAVICCHIA FEDERICA	08/11/1998	C	U19
CECOTTI CHIARA	17/01/1999	D	U19
KUENRATH MELANIE	23/02/1999	A	U19
MERLO BEATRICE	23/02/1999	D	U19
REGAZZOLI ALICE	15/03/1999	C	U19
LABATE CAMILLA	02/05/1999	D	U19
BONFANTINI AGNESE	04/07/1999	A	U19
VERITTI FEDERICA	06/07/1999	D	U19
CACCIAMALI ISABEL	10/07/1999	A	U19
GLIONNA BENEDETTA	26/07/1999	A	U19
CASADIO LINDA	19/08/1999	A	U19
SANTORO ERIKA	03/09/1999	C	U19
CANTORE SOFIA	30/09/1999	A	U19
SANTI IRENE	08/10/1999	C	U19
CARUSO ARIANNA	06/11/1999	C	U19
PETTENUZZO TECLA	30/11/1999	D	U19
CATENA MICHELA	17/12/1999	C	U19
LAURIA NICOLE	24/12/1999	P	U19
NICHELE ELENA	12/01/2000	C	U19
FILANGERI MARIA LUISA	28/01/2000	D	U19
CODA ANITA	29/01/2000	A	U19
BARDIN BIANCA	07/02/2000	C	U19
FERIN CATERINA	13/02/2000	A	U19
GREGGI GIADA	18/02/2000	C	U19
LONGO MIRIAM CHIARA	23/02/2000	A	U19
ORSI BENEDETTA	25/02/2000	C	U19
DEVOTO FLAVIA	25/03/2000	A	U19
BALDI SARA	13/04/2000	A	U19
CAFFERATA FEDERICA	07/05/2000	D	U19
CICCIOLI GLORIA	14/05/2000	P	U19
PANZERI VANESSA	22/06/2000	D	U19
SOFFIA ANGELICA	02/07/2000	D	U19
POLLI ELISA	27/08/2000	A	U19
PUGLISI VALENTINA	12/09/2000	C	U19
PARASCANDOLO ANGELICA	23/09/2000	A	U19
MENEGHINI SOFIA	24/10/2000	D	U19
NISCHLER NADINE	08/11/2000	C	U19
APRILE ROBERTA	22/11/2000	P	U19
NOVELLI SARA	09/01/2001	D	U19
IMPREZZABILE FRANCESCA	17/01/2001	C	U19
BELLUCCI MELISSA	08/02/2001	A	U19
DONDA ELISA	03/03/2001	D	U19
BRAGONZI ASIA	05/03/2001	A	U19
LANDA SERENA	29/03/2001	A	U19
RIPAMONTI CHIARA	31/03/2001	D	U19
COLOMBO SOFIA	21/04/2001	C	U19
QUAZZICO FRANCESCA	07/05/2001	D	U19
ZANNI SILVIA	11/06/2001	A	U19
ZANNI SILVIA	11/06/2001	A	U19
FORCINELLA CAMILLA	22/06/2001	P	U19
BOGLIONI PAOLA	28/06/2001	D	U19
FRACAROS CATERINA	04/07/2001	C	U19
MARETTI GRETA	29/07/2001	D	U19
TOMASELLI MARTINA	01/08/2001	C	U19
CORAZZI AZZURRA	13/08/2001	C	U19
BRSCIC MARGHERITA	29/09/2001	D	U19
TONIOLO MARTINA	02/10/2001	D	U19
MONNECCHI MARGHERITA	06/11/2001	A	U19
CALOIA ANGELA	29/12/2001	A	U19
CATELLI ANNA	06/01/2002	C	U19
ANGHILERI FEDERICA	12/01/2002	A	U19
PUCCI CHIARA	13/01/2002	D	U19
ZANOLI MARTINA	27/02/2002	D	U19
CORRADO HEDEN	05/03/2002	D	U19
SILVIONI LUDOVICA	06/03/2002	C	U19
DI BARI MARTINA	05/06/2002	D	U19
GIORDANO MICHELA	29/08/2002	D	U19
CORTESI SERENA	27/09/2002	A	U19
DISTEFANO GAIA	01/10/2002	A	U19
VERGANI BIANCA	01/11/2002	D	U19
SOGGIU VALENTINA	01/01/2003	P	U19
GIAI ALICE	09/01/2003	C	U19
GILARDI ASTRID	19/02/2003	P	U19
MARIANI ELISA	29/03/2003	A	U19
MUSOLINO MARIA LETIZIA	11/04/2003	C	U19
GIACOBBO GIULIA	30/05/2003	C	U19
PELLINGHELLI ALICE	17/06/2003	D	U19
ROBUSTELLINI CHIARA	30/06/2003	D	U19
BERETTA BEATRICE	01/07/2003	P	U19
GALLAZZI VALENTINA	16/07/2003	C	U19
SEVERINI EMMA	18/07/2003	D	U19
LARENZA ROSSELLA	06/08/2003	D	U19
BATTISTINI ELENA	10/08/2003	D	U19
D'AURIA FEDERICA	27/08/2003	D	U19
BERTI ALICE ILARIA	31/08/2003	A	U19
ARCANGELI NICOLE	23/10/2003	A	U19
DA CANAL NICOLE	02/11/2003	C	U19
BEGAL ALICE	20/11/2003	A	U19
CORELLI ALICE	28/11/2003	A	U19
MASSIMINO MARIKA	05/12/2003	D	U19
MOUNECIF JASMINE	29/01/2004	C	U19
BIANCHI CHIARA	31/01/2004	C	U19
BEKA VERENA	06/02/2004	P	U19
DELLA PERUTA VICTORIA MARIE	21/03/2004	A	U19
REQUIREZ JENNY	24/03/2004	D	U19
LONATI GAIA	04/04/2004	A	U19
GILARDI AURORA	15/04/2004	P	U19
PFATTNER ELISA	26/05/2004	A	U19
COCHIS ANITA MARIA	08/06/2004	A	U19
PIZZOLATO MARTINA	11/06/2004	A	U19
PAVAN MATILDE	12/06/2004	C	U19
PASSERI ANGELA	21/07/2004	D	U19
BERTUCCI SOFIA	30/07/2004	D	U19
SEMPLICI GIULIA	27/08/2004	D	U19
BECCARI CHIARA	27/09/2004	A	U19
ARRIGONI GIORGIA	04/10/2004	C	U19
COLONNA FRANCESCA	16/10/2004	C	U19
FERRARA ANASTASIA	24/10/2004	C	U19
TESTA EMANUELA	29/10/2004	D	U19
DAL BRUN ELISA	22/12/2004	C	U19
SCHATZER EVA	16/01/2005	C	U19
BERVEGLIERI GIORGIA	17/01/2005	A	U19
PETRILLO MARY CLARE	26/01/2005	D	U19
RENZOTTI MONICA	23/02/2005	A	U19
TOFFANO BEATRICE	21/03/2005	D	U19
CESARINI ERIN MARIA	01/04/2005	C	U19
BARTALINI VIOLA	28/04/2005	P	U19
ZANNINI CAROLA	08/06/2005	D	U19
MEROLLA LILIANA	16/09/2005	P	U19
MORETTI GINEVRA	06/10/2005	A	U19
CRISCIONE ARIANNA	18/02/1985	P	SENIOR
MARCHITELLI CHIARA	04/05/1985	P	SENIOR
NASUTI GIULIA	11/05/1985	C	SENIOR
SABATINO DANIELA	26/06/1985	A	SENIOR
PIPITONE ROSALIA	03/08/1985	P	SENIOR
SQUIZZATO CLAUDIA	01/07/1986	D	SENIOR
VICCHIARELLO EVELYN	24/10/1986	A	SENIOR
MANIERI RAFFAELLA	21/11/1986	D	SENIOR
IANNELLA SANDY	06/04/1987	A	SENIOR
GRITTI ALESSIA	24/04/1987	P	SENIOR
CARISSIMI MARTA	03/05/1987	C	SENIOR
GUAGNI ALIA	01/10/1987	D	SENIOR
BISSOLI NENE' NHAGA	10/10/1987	D	SENIOR
TARENZI STEFANIA	29/02/1988	A	SENIOR
NEBOLI LAURA	14/03/1988	D	SENIOR
MAURO ILARIA	22/05/1988	A	SENIOR
PINI CAROLINA	13/06/1988	C	SENIOR
PIRONE VALERIA	03/12/1988	A	SENIOR
RODELLA MICHELA	08/01/1989	C	SENIOR
FRANCHIN ILARIA	29/01/1989	D	SENIOR
GAMA SARA	27/03/1989	D	SENIOR
LATERZA LARA	12/08/1989	D	SENIOR
PENZO SARA	16/12/1989	P	SENIOR
SCHIAVO GIUDITTA	21/03/1990	D	SENIOR
TASSELLI SABRINA	03/04/1990	P	SENIOR
GIRELLI CRISTIANA	23/04/1990	C	SENIOR
FUSETTI LAURA	08/10/1990	C	SENIOR
PARISI ALICE	11/12/1990	C	SENIOR
TUCCERI CIMINI LINDA	04/04/1991	D	SENIOR
SCHROFFENEGGER KATIA	28/04/1991	P	SENIOR
BARTOLI ELISA	07/05/1991	D	SENIOR
BONANSEA BARBARA	13/06/1991	C	SENIOR
CERNOIA VALENTINA	22/06/1991	C	SENIOR
SALVATORI RINALDI DEBORAH	02/09/1991	A	SENIOR
BONETTI TATIANA	15/12/1991	A	SENIOR
ROSUCCI MARTINA	09/05/1992	C	SENIOR
LEDRI MICHELA	12/05/1992	D	SENIOR
PRINCIPI AZZURRA	13/05/1992	A	SENIOR
ADAMI GRETA	30/07/1992	C	SENIOR
MASON MARTA	10/02/1993	A	SENIOR
DI CRISCIO FEDERICA	12/05/1993	C	SENIOR
GIULIANI LAURA	05/06/1993	P	SENIOR
ALBORGHETTI LISA	19/06/1993	C	SENIOR
SALVAI CECILIA	02/12/1993	D	SENIOR
GIACINTI VALENTINA	02/01/1994	A	SENIOR
PUGNALI LUISA	20/03/1994	A	SENIOR
LINARI ELENA	15/04/1994	D	SENIOR
BALDI RACHELE	02/10/1994	P	SENIOR
SPINELLI GIORGIA	12/12/1994	D	SENIOR
EUSEBIO CHIARA	04/07/1995	C	SENIOR
PIACEZZI ELEONORA	09/11/1995	D	SENIOR
GOLDONI ELEONORA	16/02/1996	A	SENIOR
BURSI GIULIA	04/04/1996	D	SENIOR
MELE ELISA	24/08/1996	C	SENIOR
CINOTTI NORMA	11/09/1996	C	SENIOR
GUIDI EMMA	04/10/1996	P	SENIOR
GALLI AURORA	13/12/1996	A	SENIOR
BERGAMASCHI VALENTINA	22/01/1997	C	SENIOR
DURANTE FRANCESCA	12/02/1997	P	SENIOR
SIMONETTI FLAMINIA	17/02/1997	C	SENIOR
VIGILUCCI VALERY	15/04/1997	A	SENIOR
BOATTIN LISA	03/05/1997	D	SENIOR
DI GUGLIELMO LUCIA	26/06/1997	D	SENIOR
GIUGLIANO MANUELA	18/08/1997	C	SENIOR
PIEMONTE MARTINA	07/11/1997	A	SENIOR
PRUGNA CECILIA	07/11/1997	C	SENIOR
TORTELLI ALICE	22/01/1998	D	SENIOR
MARINELLI GLORIA	12/03/1998	D	SENIOR
PANDINI MARTA	21/03/1998	C	SENIOR
SERTURINI ANNAMARIA	13/05/1998	C	SENIOR
LENZINI MARTINA	23/07/1998	A	SENIOR
MASCARELLO MARTA	15/10/1998	C	SENIOR
MERLO BEATRICE	23/02/1999	D	SENIOR
BONFANTINI AGNESE	04/07/1999	A	SENIOR
GLIONNA BENEDETTA	26/07/1999	A	SENIOR
CANTORE SOFIA	30/09/1999	A	SENIOR
CARUSO ARIANNA	06/11/1999	C	SENIOR
PETTENUZZO TECLA	30/11/1999	D	SENIOR
CATENA MICHELA	17/12/1999	C	SENIOR
FILANGERI MARIA LUISA	28/01/2000	D	SENIOR
GREGGI GIADA	18/02/2000	C	SENIOR
ORSI BENEDETTA	25/02/2000	C	SENIOR
CAFFERATA FEDERICA	07/05/2000	D	SENIOR
SOFFIA ANGELICA	02/07/2000	D	SENIOR
POLLI ELISA	27/08/2000	A	SENIOR
APRILE ROBERTA	22/11/2000	P	SENIOR
BELLUCCI MELISSA	08/02/2001	A	SENIOR
ZANNI SILVIA	11/06/2001	A	SENIOR
TOMASELLI MARTINA	01/08/2001	C	SENIOR
CALOIA ANGELA PIA	19/12/2001	C	SENIOR
ZANOLI MARTINA	27/02/2002	D	SENIOR
MAZZONI MARIA PAOLA	03/03/2002	C	SENIOR
FERRARA ANASTASIA	24/10/2004	A	SENIOR
